# Supplementary material for: Selective Decomposition of Waste Rubber from the Shoe Industry by the Combination of Thermal Process and Mechanical Grinding
Source: Polymers (Basel). 2022 Mar 7;14(5):1057. doi: 10.3390/polym14051057 (PMC8914881; doi:10.3390/polym14051057)
Supplement: Supplementary file 1 [file polymers-14-01057-s001.zip]

Archive with 1 entries (1 files):
- polymers-1552269-supplementary.pdf
